# Supplementary material for: Microbial Community Dynamics and Metabolome Changes During Spontaneous Fermentation of Northeast Sauerkraut From Different Households
Source: Front Microbiol. 2020 Aug 5;11:1878. doi: 10.3389/fmicb.2020.01878 (PMC7419431; doi:10.3389/fmicb.2020.01878)
Supplement: TABLE S1 — The detailed concentration of volatile metabolites in different homemade northeast sauerkraut at days 0 and 30. #1, #2, and #3 represented three different households. The number behind “−” (0, 30) represented fermentation time (day). RT, retention time; Total, the total concentration of each class of volatile metabolites. Mean values in the Total row with different superscripted letters indicate that they are significantly different at p < 0.05. ANOVA analysis was performed using Tukey’s test. [file Table_1.XLSX]

## Sheet: Sheet1
Volatile compounds	RT (min)	#1_0	#2_0	#3_0	#1_30	#2_30	#3_30
Acids
acetic acid	2.389	0.05±0.01	0.05±0.01	0.07±0.01	9.79±1.24	9.59±0.46	6.87±0.26
butanoic acid	7.043	0	0	0	13.04±0.46	0	1.62±0.12
octanoic acid	17.603	0	0	0	5.29±0.93	5.53±0.42	7.86±0.14
nonanoic acid	19.955	0	0	0	0.73±0.16	0.74±0.13	0
n-decanoic acid	22.291	0	0	0	0.26±0.06	0.21±0.03	0.17±0.03
heptanoic acid	24.919	0	0	0	0.14±0.04	0.15±0.02	0.08±0.02
hexanoic acid	12.2	0	0	0	0.61±0.31	0	0
3-methylbutanoic acid	8.058	0	0	0	0.28±0.11	0.07±0.01	0.18±0.04
3-hydroxybutanoic acid	11.046	0	0	0	0.12±0.02	0.07±0.01	0.04±0.02
geranic acid	22.023	0	0	0	0.13±0.04	0	0
2-methylbutanoic acid	8.345	0	0	0	0.16±0.09	0.11±0.02	0
total		0.05±0.01a	0.05±0.01a	0.07±0.01a	30.28±0.56a	16.48±0.94b	16.82±0.27b
Terpenes
1,5-heptadiene	8.497	0.41±0.03	0.66±0.09	0.73±0.15	9.47±0.28	7.55±0.22	8.81±0.42
1,7-octadiene	11.925	0	0	0	0.41±0.21	0.43±0.04	0.47±0.02
3,5,5-trimethyl-2-hexene	11.964	0	0	0	1.13±0.18	0.81±0.05	0.46±0.07
linalool oxide	14.89	0	0	0	1.79±0.05	2.45±0.11	0.81±0.06
α-terpineol	18.166	0	0	0	0.19±0.02	0.23±0.03	0.36±0.03
citral	20.121	0	0	0	0	0.53±0.27	0
ocimene	13.876	0	0	0	0	0.31±0.16	0.11±0.01
dihydrocarveol	20.118	0	0	0	0.44±0.04	0	0
isophorone	14.525	0	0	0	0.10±0.02	0	0
dihydro-beta-ionone	23.785	0	0	0	0.17±0.00	0.49±0.25	0
2,6,6-trimethyl-2-cyclohexene-1,4-dione	16.855	0	0	0	0.21±0.02	0.18±0.01	0.17±0.01
camphor	16.957	0	0	0	0.25±0.02	0.22±0.01	0.25±0.01
β-ionone	25.194	0	0	0	0.84±0.20	0.63±0.03	0.48±0.04
3,7-dimethyl-1,6-octadien-3-ol	15.63	0	0	0	0.64±0.05	0.64±0.01	0.34±0.02
(Z)-3,7-dimethyl-2,6-octadienol	19.713	0	0	0	4.97±0.31	6.78±0.23	10.32±0.24
β-cyclocitral	18.965	0	0	0	0.37±0.09	0.35±0.03	0.28±0.02
total		0.41±0.03b	0.66±0.09ab	0.73±0.15a	20.83±1.03a	21.14±1.07a	22.88±0.71a
Lactones
δ-hexalactone	13.246	0	0	0	0.16±0.08	0.17±0.01	0.14±0.00
dihydroactinidiolide	26.151	0	0	0	0.13±0.01	0.10±0.00	0.07±0.01
γ-dodecalactone	22.375	0	0	0	0.34±0.01	0	0.34±0.17
δ-nonalactone	20.534	0	0	0	0.11±0.01	0	0
γ-decalactone	24.762	0	0	0	0.17±0.02	0	0.17±0.01
δ-dodecalactone	28.857	0	0	0	0.21±0.00	0	0.10±0.00
total		0	0	0	1.07±0.09a	0.28±0.01c	0.71±0.15b
Alcohols
ethanol	1.749	0	0	0	7.47±0.07	10.92±0.12	10.23±0.03
1-penten-3-ol	3.714	0	0	0	0.65±0.06	0.48±0.03	0.52±0.04
(E)-oct-2-en-1-ol	14.729	0	0	0	0.45±0.01	0.74±0.06	0.44±0.01
3-methyl-2-buten-1-ol	5.992	0	0	0	0.12±0.01	0.07±0.01	0.09±0.01
1-butanol	3.402	0	0	0	0.46±0.01	0	0
1-hexanol	8.782	0	0	0	0.94±0.08	1.35±0.01	0.71±0.02
phenylethyl alcohol	16.022	0	0	0	3.00±0.06	2.95±0.04	2.71±0.05
1-octen-3-ol	12.129	0.0852865	0.06±0.01	0.07±0.01	1.72±0.05	1.52±0.02	0
(Z)-3-hexen-1-ol	8.378	0	0	0	0.16±0.00	0.25±0.01	0.28±0.01
(E)-2-hexen-1-ol	8.717	0	0	0	0.08±0.00	0.03±0.00	0.06±0.00
isoamyl alcohol	4.902	0	0	0	0.30±0.02	0.21±0.01	0.34±0.01
2-methyl-1-butanol	4.996	0	0	0	0.11±0.01	0.08±0.01	0.13±0.00
1-pentanol	5.764	0	0	0	0.41±0.01	0.39±0.02	0.35±0.01
isobutanol	2.869	0	0	0	0	0	0.09±0.01
2,6-dimethyl-cyclohexanol	15.917	0	0	0	0.21±0.01	0.07±0.00	0.11±0.01
(E)-2-decen-1-ol	22.367	0	0	0	0	0.32±0.02	0
total		0.09±0.01a	0.06±0.01a	0.07±0.01a	16.07±0.29b	19.36±0.08a	16.07±0.12b
Aldehydes
hexanal	6.631	0.12±0.01	0.11±0.00	0.09±0.01	6.35±0.06	6.07±0.14	0.68±0.01
octanal	12.812	0.43±0.07	0.54±0.07	0.66±0.08	0.94±0.10	1.15±0.05	1.08±0.05
nonanal	15.729	1.59±0.29	1.56±0.04	1.62±0.06	1.44±0.03	2.47±0.13	1.20±0.03
decanal	18.448	0.24±0.03	0.39±0.11	0.54±0.11	0.89±0.15	1.01±0.13	1.10±0.03
tridecanal	23.393	0	0	0	0.07±0.01	0	0
(Z)-4-heptenal	9.689	0	0	0	0.09±0.01	0.09±0.01	0.11±0.01
(E)-2-nonenal	17.236	0.18±0.01	0.20±0.01	0.22±0.00	0.46±0.01	0.53±0.02	0.48±0.05
3-methyl-butanal	3.227	0	0	0	0.07±0.01	0.08±0.01	0.08±0.01
benzaldehyde	11.534	0.05±0.00	0.08±0.01	0.11±0.02	0.26±0.01	0.31±0.01	0.29±0.02
2,4-dimethyl-benzaldehyde	18.791	0.10±0.01	0.09±0.01	0.09±0.00	0.85±0.01	0.91±0.02	0.80±0.01
(E,E)-2,4-heptadienal	13.05	0	0	0	0.42±0.04	0.35±0.18	0.43±0.06
undecanal	21.007	0	0	0	0.11±0.02	0.14±0.02	0.13±0.01
(E,E)-2,4-nonadienal	18.685	0	0	0	0.10±0.05	0.09±0.05	0
(Z)-2-heptenal	11.433	0	0	0	0.09±0.01	0.08±0.00	0.07±0.00
3-methylthiopropanal	9.871	0	0	0	0.06±0.00	0.08±0.00	0.05±0.00
(E)-2-hexenal	8.253	0	0	0	0.27±0.01	0.15±0.01	0.40±0.01
dodecanal	23.388	0.07±0.01	0.11±0.01	0.15±0.03	0	0	0.09±0.01
3-(methylthio)butyraldehyde	11.258	0	0	0	0	0	0.14±0.00
heptanal	9.736	0.06±0.01	0.08±0.01	0.09±0.02	0	0.39±0.01	0.34±0.03
(E)-2-octenal	14.426	0	0	0	0	0.19±0.00	0.24±0.01
(2E,4E)-2,4-decadienal	16.279	0	0	0	0.82±0.08	0.92±0.06	1.05±0.06
benzeneacetaldehyde	14.023	0.07±0.01	0.09±0.01	0.11±0.02	0	0	0
total		2.90±0.34b	3.23±0.04ab	3.68±0.20a	13.25±0.38b	14.87±0.67a	8.77±0.15c
Esters
ethyl butanoate	6.717	0	0	0	4.27±0.06	4.54±0.05	2.03±0.11
neryl acetate	22.801	0	0	0	0.20±0.01	0.52±0.01	0.20±0.01
ethyl acetate	2.684	0.16±0.02	0.12±0.02	0.10±0.02	1.06±0.06	1.55±0.02	1.38±0.02
ethyl 4-hexenoate	12.364	0	0	0	0.51±0.02	0.55±0.01	0.67±0.00
ethyl octanoate	18.224	0	0	0	0.42±0.01	0.45±0.04	0.56±0.01
ethyl 2-butenoat	8.026	0	0	0	0.29±0.02	0.39±0.01	0.54±0.04
hexyl acetate	13.144	0	0	0	0.16±0.01	0.17±0.01	0.12±0.01
methyl hexanoate	10.491	0	0	0	0.10±0.02	0.18±0.01	0.0±0.01
ethyl 3-phenylpropanoate	22.064	0	0	0	0.14±0.01	0.52±0.26	0.49±0.01
methyl butyrate	4.605	0	0	0	0.16±0.01	0.13±0.01	0.07±0.01
isoamyl acetate	9.029	0	0	0	0.07±0.01	0.07±0.00	0.06±0.00
ethyl sorbate	15.557	0	0	0	0.12±0.02	0.61±0.01	0.27±0.02
butyl acetate	7.115	0	0	0	0.16±0.08	0.14±0.01	0
methyl undecenate	23.972	0	0	0	0.12±0.01	0	0
octyl acetate	18.582	0	0	0	0.08±0.00	0.13±0.01	0
(Z)-3-hexenyl formate	12.661	0	0	0	1.62±0.02	1.79±0.05	2.44±0.04
ethyl (E)-2-hexenoate	14.04	0	0	0	0.99±0.03	1.09±0.10	1.39±0.01
ethyl lactate	7.087	0	0	0	0	0	0.10±0.00
ethyl isovalerate	8.294	0	0	0	0	0	0.10±0.05
methyl 2-hexenoate	11.712	0	0	0	0	0.14±0.01	0.13±0.01
diethyl succinate	17.762	0	0	0	0	0.44±0.01	0.28±0.03
phenethyl acetate	19.795	0	0	0	0	0.92±0.46	0.81±0.41
propyl acetate	4.414	0	0	0	0	0.13±0.01	0.05±0.01
linalyl butyrate	13.878	0	0	0	0.31±0.03	0.29±0.15	0.13±0.07
total		0.16±0.02a	0.12±0.02a	0.10±0.02a	10.71±0.27b	14.19±0.83a	11.57±0.50b
Sulfides
dimethyl disulfide	5.08	0.62±0.09	0.62±0.05	0.71±0.06	2.68±0.04	6.67±0.07	1.99±0.15
2,3,5-trithiahexane	16.411	0	0	0	0.29±0.01	0.89±0.02	0.27±0.01
1-(methylthio)-pentane	16.571	0	0	0	0	0.23±0.01	0.34±0.03
1-(methyldisulfanyl)propane	3.4	0	0	0	0	0.48±0.01	0.26±0.01
dimethyl trisulfide	11.822	0	0	0	0	3.94±0.06	1.61±0.02
sec-butyl-cyclopentyl sulfide	26.339	0.03±0.01	0.06±0.01	0.08±0.01	0.14±0.07	0.48±0.01	0.23±0.01
methanethiol	1.684	0	0	0	0.11±0.06	0	0
total		0.65±0.08a	0.67±0.06a	0.79±0.06a	3.14±0.02c	12.68±0.09a	4.69±0.16b
Ketones
3-pentanone	3.995	0	0	0	2.14±0.10	1.78±0.05	2.29±0.02
geranyl acetone	24.394	0	0	0	0.06±0.01	0.05±0.00	0.05±0.00
(S)-(-)-verbenone	18.68	0	0	0	0	0	0.12±0.02
total		0	0	0	2.20±0.11b	1.84±0.04c	2.46±0.02a
Indoles
1-methoxy-1H-indole	20.278	0	0	0	0.25±0.02	0.93±0.06	0.53±0.03
indole	20.76	0	0	0	0.28±0.00	0.43±0.04	0.30±0.01
total		0	0	0	0.53±0.02c	1.36±0.05a	0.83±0.05b
ITCs
isopropyl isothiocyanate	7.705	0	0	0	0	0.08±0.01	0.06±0.00
isothiocyanatocyclopentane	15.221	40.57±1.90	42.33±4.38	44.13±4.50	4.59±0.09	8.02±0.16	6.91±0.12
butyl isothiocyanate	10.702	0.17±0.03	0.21±0.02	0.21±0.02	0.20±0.02	1.43±0.02	0.76±0.11
4-isothiocyanatobut-1-ene	12.25	13.80±0.39	12.42±0.65	16.89±1.88	2.06±0.04	2.82±0.04	1.20±0.08
phenethyl isothiocyanate	24.833	23.78±2.10	21.18±0.91	21.83±0.95	1.56±0.05	3.74±0.06	1.99±0.03
total		78.31±4.12a	76.15±5.07a	83.07±3.82a	8.41±0.19c	16.10±0.23a	10.93±0.28b
Nitriles
benzenepropanenitrile	19.388	0.22±0.03	0.43±0.06	0.62±0.05	9.08±0.14	10.56±0.43	10.74±0.13
hexanenitrile	14.306	0	0	0	0.09±0.02	0	0.18±0.02
benzenebutanenitrile	21.741	0	0	0	0.17±0.01	0.56±0.02	0.47±0.01
5-methyl-hexanenitrile	11.118	0	0	0	0.17±0.01	0	0.11±0.01
octanenitrile	15.115	0	0	0	0.20±0.02	0.25±0.13	0.26±0.13
3-methyl-3-butenenitrile	5.621	0	0	0	0.52±0.02	0.28±0.03	0.40±0.02
total		0.22±0.03c	0.43±0.06b	0.62±0.05a	10.23±0.09b	11.57±0.45a	12.07±0.06a
Phenols
4-ethylphenol	17.41	0	0	0	0	2.79±0.10	0
4-ethyl-2-methoxyphenol	20.38	0	0	0	0	1.79±0.02	0
2-ethylphenol	10.329	0	0	0	1.54±0.02	0.09±.01	1.67±0.06
2-methoxyphenol	15.345	0	0	0	0.80±0.07	0.67±0.02	0.30±0.02
3-methyl-6-propylphenol	21.344	0	0	0	0.38±0.01	0	0.77±0.00
2,4-di-tert-butylphenol	25.575	1.15±0.13	1.50±0.20	1.72±0.28	0.60±0.03	1.34±0.09	0.97±0.10
2-methoxy-4-vinylphenol	21.267	0	0	0	2.40±0.10	6.07±0.07	2.67±0.04
total		1.15±0.13a	1.50±0.20a	1.72±0.28a	5.71±0.08c	12.76±0.08a	6.39±0.10b
Hydrocarbon
cyclooctene oxide	13.619	0	0	0	0	0	0.32±0.01
2,2,6-trimethylcyclohexanone	13.784	0	0	0	0	0	0.22±0.11
naphthalene	17.998	0	0	0	0.32±0.01	0.49±0.02	0.35±0.18
3-methylbutylcyclopentane	13.624	0	0	0	0.36±0.03	0.35±0.18	0
2,4,5-trimethyl-1,3-dioxolane	4.724	0	0	0	0.13±0.03	0	0
total		0	0	0	0.81±0.06a	0.73±0.17a	0.70±0.15a
