# Supplementary material for: Microbial Community Dynamics and Metabolome Changes During Spontaneous Fermentation of Northeast Sauerkraut From Different Households
Source: Front Microbiol. 2020 Aug 5;11:1878. doi: 10.3389/fmicb.2020.01878 (PMC7419431; doi:10.3389/fmicb.2020.01878)
Supplement: TABLE S2 — Detailed quantitative information of each free amino acids (FAAs) in different homemade northeast sauerkraut at days 0 and 30. #1, #2, and #3 represented three different households. The number behind “−” (0, 30) represented fermentation time (day). Total, the total concentration of 18 FAAs identified in this study. Mean values in the same row with different superscripted letters indicate that they are significantly different at p < 0.05. ANOVA analysis was performed using Tukey’s test. [file Table_2.xlsx]

## Sheet: Sheet1
	#1_0	#2_0	#3_0	#1_30	#2_30	#3_30
His	1.58±0.04a	1.35±0.07b	1.36±0.02b	3.06±0.41b	5.99±0.39a	4.23±0.65b
Ile	3.42±0.41a	2.69±0.08a	2.69±0.02a	15.52±1.46b	26.72±1.98a	19.69±1.00b
Leu	1.61±0.32a	1.29±0.03a	1.36±0.10a	3.29±0.27b	3.39±0.34ab	4.16±0.15a
Lys	0.12±0.01a	0.07±0.02b	0.06±0.04b	0.64±0.33b	1.91±0.08a	1.67±0.09a
Met	1.19±1.63b	1.50±0.12a	1.50±0.01a	6.06±0.45c	10.49±0.70a	8.38±0.53b
Phe	0.13±0.00a	0.06±0.01c	0.09±0.01b	0.36±0.03b	0.46±0.04a	0.45±0.04ab
Thr	2.36±0.41a	2.50±0.18a	2.44±0.03a	5.69±0.56b	11.91±0.77a	7.58±0.59b
Val	0.49±0.22a	0.47±0.14a	0.44±0.02a	5.66±0.51a	6.59±0.42a	5.84±0.93a
Cys	0.32±0.19a	0.21±0.02a	0.22±0.01a	0.00b	1.35±0.01a	1.35±0.03a
Tyr	3.48±0.42a	2.50±0.09b	2.82±0.44b	10.00±0.93c	17.95±1.26a	13.44±0.67b
Ala	0	0	0	1.05±0.10b	1.85±0.13a	1.10±0.31b
Arg	5.53±0.16a	4.14±0.34b	4.06±0.01b	1.29±0.13b	1.36±0.25b	3.68±0.29a
Asp	254.96±70.20a	258.27±6.92a	263.44±1.97a	861.96±87.88b	1478.33±106.46a	1090.90±101.01b
Glu	14.12±0.68a	12.78±0.38a	12.90±0.07a	57.76±5.78b	164.26±10.32a	147.11±11.45a
Gly	12.04±0.46a	11.89±0.71a	11.65±0.02a	42.73±4.16b	65.81±4.59a	51.58±1.82b
Pro	3.95±0.10a	2.03±0.37b	2.14±0.03b	21.32±1.95b	31.52±2.39a	24.73±1.05b
Ser	0.42±0.87a	0.39±0.00a	0.39±0.04a	4.60±0.58a	3.98±0.27a	4.71±0.32a
GABA	3.15±0.18a	4.37±0.89a	4.62±0.11a	156.50±15.16ab	181.71±11.55a	140.92±5.30b
Total	308.86±9.30a	306.51±10.31a	312.18±10.21a	1197.50±120.05b	2015.57±141.19a	1531.52±90.94b
